# Supplementary material for: Assessing psychometric properties and measurement invariance of the Sleep Quality Questionnaire among healthcare students
Source: BMC Psychol. 2024 Jan 19;12:41. doi: 10.1186/s40359-023-01276-2 (PMC10799451; doi:10.1186/s40359-023-01276-2)
Supplement: Supplementary file 1 — Additional file 1: Table S1. Score distribution for each item and factor of the SQQ, PHQ-4, and SRHQ (N = 595). Table S2. Cross-sectional measurement invariances of the SQQ (N = 595). Table S3. Spearman correlation of the SQQ with the PHQ and SRHQ across two assessments (N = 595). [file 40359_2023_1276_MOESM1_ESM.xlsx]

## Sheet: Table S1
Table S1 Score distribution for each item and factor of the SQQ, PHQ-4, and SRHQ (N = 595)
	Baseline				Follow-up
	Median (IQR)	Mean (SD)	Skew	Kurt	Median (IQR)	Mean (SD)	Skew	Kurt
SQQ01	1 (0, 1)	\	1.09428	1.2121	1 (0, 1)	\	0.925366	0.779455
SQQ02	2 (1, 3)	\	-0.0894752	-0.983118	2 (1, 3)	\	-0.228106	-0.848456
SQQ03	3 (3, 3)	\	-1.12298	2.96556	3 (3, 3)	\	-1.33467	2.57446
SQQ04	1 (0, 2)	\	0.647581	-0.469882	1 (1, 2)	\	0.480185	-0.729283
SQQ05	2 (1, 3)	\	0.233629	-0.859759	2 (1, 3)	\	0.0882339	-0.892904
SQQ06	1 (0, 2)	\	0.540481	-0.899386	1 (1, 2)	\	0.449816	-0.938532
SQQ07	2 (1, 3)	\	-0.0184886	-0.821578	2 (1, 3)	\	-0.0681411	-0.749733
SQQ08	2 (1, 3)	\	-0.199884	-0.857692	2 (1, 3)	\	-0.220577	-0.753987
SQQ09	1 (0, 2)	\	0.835239	-0.166909	1 (1, 2)	\	0.716725	-0.175191
SQQ10	2 (1, 3)	\	-0.145161	-0.984345	2 (1, 3)	\	-0.111555	-0.893328
SDS	3 (2, 5)	3.459 (2.428)	0.706	0.285	4 (2, 5)	3.775 (2.321)	0.47	0.144
DSS (-)	12 (9, 15)	12.509 (4.406)	0.117	-0.171	12 (9, 16)	12.339 (4.395)	-0.075	-0.105
DSS	15 (11, 18)	14.652 (5.075)	0.109698	-0.155	15 (11, 18)	14.462 (5.059)	-0.096	-0.163
SQQ-9	16 (12, 19)	15.968 (5.449)	0.129	0.023	16 (13, 20)	16.114 (5.438)	-0.105	0.144
SQQ	18 (14, 22)	18.111 (6.102)	0.097	-0.015	18 (14, 22)	18.237 (6.095)	-0.140579	0.101
GAD-2	2 (1, 2)	1.951 (1.339)	1.097	1.513	2 (1, 2)	1.849 (1.204)	0.874	1.327
PHQ-2	2 (1, 2)	1.775 (1.283)	0.887	1.461	2 (1, 2)	1.659 (1.122)	0.471	0.651
PHQ-4	4 (2, 4)	3.726 (2.390)	1.065	1.797	4 (2, 4)	3.508 (2.107)	0.724	1.15
SRHQ	4 (4, 5)	4.598 (1.210)	0.407	0.362	4 (4, 5)	4.418 (1.120)	0.494	0.863
SQQ Sleep Quality Questionnaire, PHQ Patient Health Questionnaire, SRHQ Self-Rated Health Questionnaire, SQQ01–SQQ10 item 1–10 of the SQQ, SDS Sleep Difficulty Subscale, DSS Daytime Sleepiness Subscale, DSS (-) item 2 excluded from the DSS, SQQ-9 item 2 excluded from tne SQQ, GAD Generalized Anxiety Disorder, IQR interquartile range, SD standard deviation, Skew skewness, Kurt kurtosis

## Sheet: Table S2
Table S2 Cross-sectional measurement invariances of the SQQ (N = 595)
	The SQQ (item 2 in DSS)																					The SQQ-9 (item 2 excluded)
Hypothesis	Baseline										Follow-up										Hypothesis	Baseline										Follow-up
	χ2 (df)	P	Δχ2 (Δdf)	P	CFI	ΔCFI	TLI	ΔTLI	RMSEA (90% CI)	ΔRMSEA	χ2 (df)	P	Δχ2 (Δdf)	P	CFI	ΔCFI	TLI	ΔTLI	RMSEA (90% CI)	ΔRMSEA		χ2 (df)	P	Δχ2 (Δdf)	P	CFI	ΔCFI	TLI	ΔTLI	RMSEA (90% CI)	ΔRMSEA	χ2 (df)	P	Δχ2 (Δdf)	P	CFI	ΔCFI	TLI	ΔTLI	RMSEA (90% CI)	ΔRMSEA
Gender (male vs. female)																					Gender (male vs. female)
Configural	164.300 (68)	< 0.001			0.969		0.96		0.069 (0.056, 0.083)		141.255 (68)	< 0.001			0.983		0.978		0.060 (0.046, 0.074)		Configural	111.148 (52)	< 0.001			0.978		0.969		0.062 (0.046, 0.078)		95.229 (52)	< 0.001			0.989		0.984		0.053 (0.036, 0.070)
Metric	199.761 (95)	< 0.001	32.069 (27)	0.23	0.967	-0.002	0.968	0.008	0.061 (0.049, 0.073)	-0.008	152.015 (96)	< 0.001	21.56 (28)	0.801	0.987	0.004	0.988	0.01	0.044 (0.030, 0.057)	-0.016	Metric	150.822 (76)	< 0.001	33.242 (24)	0.099	0.972	-0.006	0.973	0.004	0.058 (0.044, 0.071)	-0.004	109.290 (77)	0.009	20.035 (25)	0.745	0.991	0.002	0.992	0.008	0.038 (0.019, 0.053)	-0.015
Scalar	206.806 (103)	< 0.001	10.072 (8)	0.26	0.967	0	0.971	0.003	0.058 (0.047, 0.070)	-0.003	159.647 (104)	< 0.001	9.147 (8)	0.33	0.987	0	0.989	0.001	0.042 (0.029, 0.055)	-0.002	Scalar	156.553 (83)	< 0.001	8.266 (7)	0.31	0.972	0	0.976	0.003	0.055 (0.041, 0.068)	-0.003	118.074 (84)	0.008	8.439 (7)	0.295	0.991	0	0.992	0	0.037 (0.019, 0.052)	-0.001
Strict	213.615 (113)	< 0.001	10.097 (10)	0.432	0.968	0.001	0.975	0.004	0.055 (0.043, 0.066)	-0.003	181.480 (114)	< 0.001	18.139 (10)	0.053	0.985	-0.002	0.988	-0.001	0.045 (0.032, 0.057)	0.003	Strict	165.150 (92)	< 0.001	9.936 (9)	0.356	0.972	0	0.978	0.002	0.052 (0.039, 0.064)	-0.003	142.833 (93)	0.001	19.219 (9)	0.023	0.987	-0.004	0.99	-0.002	0.043 (0.028, 0.056)	0.006
Age (< 20 years vs. ≥ 20 years)																					Age (< 20 years vs. ≥ 20 years)
Configural	143.432 (68)	< 0.001			0.983		0.978		0.061 (0.047, 0.075)		187.473 (68)	< 0.001			0.964		0.952		0.077 (0.064, 0.090)		Configural	112.565 (52)	< 0.001			0.978		0.969		0.063 (0.047, 0.079)		94.722 (52)	< 0.001			0.989		0.984		0.053 (0.035, 0.069)
Metric	178.070 (96)	< 0.001	34.957 (28)	0.171	0.982	-0.001	0.983	0.005	0.054 (0.041, 0.066)	-0.007	215.096 (95)	< 0.001	26.728 (27)	0.479	0.963	-0.001	0.965	0.013	0.065 (0.054, 0.077)	-0.012	Metric	132.548 (74)	< 0.001	22.035 (22)	0.458	0.978	0	0.979	0.01	0.052 (0.037, 0.066)	-0.011	116.055 (77)	0.003	22.204 (25)	0.624	0.99	0.001	0.99	0.006	0.041 (0.025, 0.056)	-0.012
Scalar	209.788 (104)	< 0.001	25.251 (8)	0.001	0.976	-0.006	0.979	-0.004	0.059 (0.047, 0.070)	0.005	244.169 (103)	< 0.001	23.692 (8)	0.003	0.957	-0.006	0.962	-0.003	0.068 (0.057, 0.079)	0.003	Scalar	136.175 (81)	< 0.001	6.723 (7)	0.458	0.98	0.002	0.982	0.003	0.048 (0.033, 0.062)	-0.004	139.158 (84)	< 0.001	18.447 (7)	0.01	0.985	-0.005	0.988	-0.002	0.047 (0.033, 0.061)	0.006
Strict	223.093 (114)	< 0.001	16.008 (10)	0.099	0.976	0	0.981	0.002	0.057 (0.046, 0.068)	-0.002	249.338 (113)	< 0.001	9.369 (10)	0.497	0.958	0.001	0.967	0.005	0.064 (0.053, 0.074)	-0.004	Strict	157.847 (90)	< 0.001	16.489 (9)	0.057	0.975	-0.005	0.98	-0.002	0.050 (0.037, 0.063)	0.002	140.508 (93)	0.001	4.142 (9)	0.902	0.987	0.002	0.99	0.002	0.042 (0.027, 0.055)	-0.005
Grade (freshmen vs. sophomore vs. junior)																					Grade (freshmen vs. sophomore vs. junior)
Configural	218.334 (102)	< 0.001			0.965		0.954		0.076 (0.062, 0.090)		187.658 (102)	< 0.001			0.98		0.974		0.065 (0.050, 0.080)		Configural	139.330 (78)	< 0.001			0.978		0.969		0.063 (0.046, 0.080)		124.259 (78)	0.001			0.987		0.983		0.055 (0.036, 0.072)
Metric	274.293 (154)	< 0.001	56.413 (52)	0.313	0.964	-0.001	0.968	0.014	0.063 (0.051, 0.075)	-0.013	229.263 (150)	< 0.001	48.418 (48)	0.456	0.982	0.002	0.984	0.01	0.052 (0.038, 0.065)	-0.013	Metric	189.512 (122)	< 0.001	48.25 (44)	0.305	0.976	-0.002	0.978	0.009	0.053 (0.038, 0.067)	-0.01	157.349 (120)	0.013	38.003 (42)	0.647	0.99	0.003	0.991	0.008	0.040 (0.019, 0.056)	-0.015
Scalar	303.192 (170)	< 0.001	25.411 (16)	0.063	0.96	-0.004	0.968	0	0.063 (0.051, 0.074)	0	264.423 (166)	< 0.001	28.382 (16)	0.028	0.978	-0.004	0.982	-0.002	0.055 (0.042, 0.067)	0.003	Scalar	206.646 (136)	< 0.001	17.12 (14)	0.25	0.974	-0.002	0.98	0.002	0.051 (0.037, 0.065)	-0.002	185.991 (134)	0.002	22.742 (14)	0.065	0.986	-0.004	0.989	-0.002	0.044 (0.028, 0.059)	0.004
Strict	325.016 (190)	< 0.001	24.559 (20)	0.219	0.96	0	0.971	0.003	0.060 (0.049, 0.071)	-0.003	292.003 (186)	< 0.001	28.462 (20)	0.099	0.976	-0.002	0.982	0	0.054 (0.042, 0.065)	-0.001	Strict	233.238 (154)	< 0.001	25.082 (18)	0.123	0.971	-0.003	0.98	0	0.051 (0.037, 0.064)	0	209.020 (152)	0.001	22.827 (18)	0.197	0.984	-0.002	0.989	0	0.044 (0.028, 0.057)	0
Academic stage (undergraduate vs. postgraduate)																					Academic stage (undergraduate vs. postgraduate)
Configural	176.367 (68)	< 0.001			0.964		0.953		0.073 (0.060, 0.087)		131.452 (68)	< 0.001			0.984		0.979		0.056 (0.042, 0.070)		Configural	116.681 (52)	< 0.001			0.975		0.965		0.065 (0.049, 0.081)		87.935 (52)	0.001			0.99		0.986		0.048 (0.030, 0.065)
Metric	188.078 (94)	< 0.001	26.408 (26)	0.441	0.969	0.005	0.97	0.017	0.058 (0.046, 0.070)	-0.015	144.717 (93)	< 0.001	24.149 (25)	0.511	0.987	0.003	0.988	0.009	0.043 (0.029, 0.057)	-0.013	Metric	131.931 (74)	< 0.001	22.768 (22)	0.415	0.977	0.002	0.978	0.013	0.051 (0.037, 0.065)	-0.014	104.062 (73)	0.01	20.579 (21)	0.485	0.991	0.001	0.991	0.005	0.038 (0.019, 0.054)	-0.01
Scalar	183.799 (102)	< 0.001	6.941 (8)	0.543	0.973	0.004	0.976	0.006	0.052 (0.040, 0.064)	-0.006	143.611 (101)	0.003	6.833 (8)	0.555	0.99	0.003	0.991	0.003	0.038 (0.022, 0.051)	-0.005	Scalar	129.105 (81)	0.001	6.006 (7)	0.539	0.981	0.004	0.983	0.005	0.045 (0.030, 0.059)	-0.006	105.017 (80)	0.032	6.074 (7)	0.531	0.993	0.002	0.994	0.003	0.032 (0.010, 0.048)	-0.006
Strict	187.829 (112)	< 0.001	10.907 (10)	0.365	0.975	0.002	0.98	0.004	0.048 (0.036, 0.060)	-0.004	145.361 (111)	0.016	9.004 (10)	0.532	0.992	0.002	0.993	0.002	0.032 (0.015, 0.046)	-0.006	Strict	139.436 (90)	0.001	10.624 (9)	0.302	0.981	0	0.985	0.002	0.043 (0.028, 0.057)	-0.002	106.547 (89)	0.099	7.634 (9)	0.571	0.995	0.002	0.996	0.002	0.026 (0.000, 0.042)	-0.006
Part-time job (yes vs. no)																					Part-time job (yes vs. no)
Configural	163.815 (68)	< 0.001			0.969		0.96		0.069 (0.056, 0.082)		132.135 (68)	< 0.001			0.986		0.981		0.056 (0.042, 0.071)		Configural	112.565 (52)	< 0.001			0.978		0.969		0.063 (0.047, 0.079)		87.335 (52)	0.002			0.991		0.987		0.048 (0.030, 0.065)
Metric	183.478 (94)	< 0.001	26.054 (26)	0.46	0.971	0.002	0.973	0.013	0.057 (0.044, 0.069)	-0.012	162.158 (92)	< 0.001	28.5 (24)	0.24	0.984	-0.002	0.985	0.004	0.051 (0.038, 0.063)	-0.005	Metric	132.548 (74)	< 0.001	22.035 (22)	0.458	0.978	0	0.979	0.01	0.052 (0.037, 0.066)	-0.011	110.009 (73)	0.003	22.219 (21)	0.387	0.99	-0.001	0.99	0.003	0.041 (0.024, 0.057)	-0.007
Scalar	185.470 (102)	< 0.001	7.467 (8)	0.487	0.973	0.002	0.976	0.003	0.053 (0.040, 0.064)	-0.004	166.729 (100)	< 0.001	7.949 (8)	0.438	0.985	0.001	0.987	0.002	0.047 (0.034, 0.060)	-0.004	Scalar	136.175 (81)	< 0.001	6.723 (7)	0.458	0.98	0.002	0.982	0.003	0.048 (0.033, 0.062)	-0.004	116.311 (80)	0.005	7.369 (7)	0.392	0.99	0	0.991	0.001	0.039 (0.022, 0.054)	-0.002
Strict	211.115 (112)	< 0.001	19.352 (10)	0.036	0.968	-0.005	0.975	-0.001	0.055 (0.043, 0.066)	0.002	220.449 (110)	< 0.001	30.782 (10)	0.001	0.975	-0.01	0.98	-0.007	0.058 (0.047, 0.069)	0.011	Strict	157.847 (90)	< 0.001	16.489 (9)	0.057	0.975	-0.005	0.98	-0.002	0.050 (0.037, 0.063)	0.002	160.460 (89)	< 0.001	26.298 (9)	0.002	0.981	-0.009	0.985	-0.006	0.052 (0.039, 0.065)	0.013
Hobby (yes vs. no)																					Hobby (yes vs. no)
Configural	143.908 (68)	< 0.001			0.977		0.97		0.061 (0.047, 0.075)		125.475 (68)	< 0.001			0.986		0.982		0.053 (0.038, 0.068)		Configural	97.438 (52)	< 0.001			0.983		0.977		0.054 (0.037, 0.071)		76.544 (52)	0.015			0.993		0.99		0.040 (0.018, 0.058)
Metric	170.463 (94)	< 0.001	26.989 (26)	0.41	0.977	0	0.978	0.008	0.052 (0.040, 0.065)	-0.009	143.265 (92)	0.001	21.979 (24)	0.581	0.988	0.002	0.988	0.006	0.043 (0.029, 0.057)	-0.01	Metric	124.545 (74)	< 0.001	24.819 (22)	0.306	0.982	-0.001	0.982	0.005	0.048 (0.033, 0.062)	-0.006	93.707 (73)	0.052	18.562 (21)	0.613	0.994	0.001	0.994	0.004	0.031 (0.000, 0.048)	-0.009
Scalar	173.636 (102)	< 0.001	6.817 (8)	0.556	0.979	0.002	0.981	0.003	0.049 (0.036, 0.061)	-0.003	145.968 (100)	0.002	5.724 (8)	0.678	0.989	0.001	0.99	0.002	0.039 (0.024, 0.053)	-0.004	Scalar	128.679 (81)	0.001	6.301 (7)	0.505	0.983	0.001	0.985	0.003	0.045 (0.029, 0.059)	-0.003	96.786 (80)	0.097	4.983 (7)	0.662	0.995	0.001	0.996	0.002	0.027 (0.000, 0.044)	-0.004
Strict	191.983 (112)	< 0.001	17.196 (10)	0.07	0.976	-0.003	0.981	0	0.049 (0.037, 0.061)	0	147.723 (110)	0.01	5.825 (10)	0.83	0.991	0.002	0.993	0.003	0.034 (0.018, 0.047)	-0.005	Strict	146.834 (90)	< 0.001	16.169 (9)	0.063	0.979	-0.004	0.983	-0.002	0.046 (0.032, 0.059)	0.001	100.007 (89)	0.2	5.295 (9)	0.808	0.997	0.002	0.998	0.002	0.020 (0.000, 0.039)	-0.007
Stress coping strategy (emotion-focused vs. solution-focused vs. avoidance coping)																					Stress coping strategy (emotion-focused vs. solution-focused vs. avoidance coping)
Configural	180.756 (102)	< 0.001			0.971		0.961		0.063 (0.047, 0.077)		188.101 (102)	< 0.001			0.978		0.971		0.065 (0.051, 0.080)		Configural	116.077 (78)	0.003			0.983		0.976		0.050 (0.029, 0.068)		126.775 (78)	< 0.001			0.986		0.98		0.056 (0.038, 0.074)
Metric	205.083 (148)	0.001	39.33 (46)	0.746	0.979	0.008	0.981	0.02	0.044 (0.028, 0.058)	-0.019	250.803 (146)	< 0.001	54.403 (44)	0.135	0.973	-0.005	0.975	0.004	0.060 (0.047, 0.073)	-0.005	Metric	142.304 (116)	0.049	32.913 (38)	0.703	0.988	0.005	0.989	0.013	0.034 (0.002, 0.051)	-0.016	189.980 (116)	< 0.001	49.605 (38)	0.098	0.978	-0.008	0.98	0	0.057 (0.042, 0.071)	0.001
Scalar	219.633 (164)	0.002	16.832 (16)	0.397	0.979	0	0.983	0.002	0.041 (0.025, 0.055)	-0.003	268.619 (162)	< 0.001	18.76 (16)	0.281	0.973	0	0.977	0.002	0.058 (0.045, 0.070)	-0.002	Scalar	157.500 (130)	0.051	14.946 (14)	0.382	0.988	0	0.99	0.001	0.033 (0.000, 0.050)	-0.001	205.362 (130)	< 0.001	15.871 (14)	0.321	0.978	0	0.982	0.002	0.054 (0.040, 0.068)	-0.003
Strict	243.776 (184)	0.002	22.869 (20)	0.295	0.978	-0.001	0.984	0.001	0.041 (0.025, 0.054)	0	277.981 (182)	< 0.001	18.676 (20)	0.543	0.976	0.003	0.982	0.005	0.052 (0.039, 0.064)	-0.006	Strict	183.809 (148)	0.024	21.953 (18)	0.234	0.984	-0.004	0.988	-0.002	0.035 (0.014, 0.050)	0.002	217.174 (148)	< 0.001	16.92 (18)	0.529	0.98	0.002	0.985	0.003	0.049 (0.034, 0.062)	-0.005
GAD a (< 3 vs. ≥ 3）																					GAD (no anxiety symptom vs. anxiety symptom)
Configural	160.944 (68)	< 0.001			0.967		0.956		0.068 (0.054, 0.082)		133.885 (68)	< 0.001			0.982		0.977		0.057 (0.043, 0.071)		Configural	113.282 (52)	< 0.001			0.974		0.964		0.063 (0.047, 0.079)		92.411 (52)	< 0.001			0.988		0.983		0.051 (0.034, 0.068)
Metric	180.078 (94)	< 0.001	21.683 (26)	0.706	0.969	0.002	0.971	0.015	0.056 (0.043, 0.068)	-0.012	159.882 (94)	< 0.001	27.313 (26)	0.393	0.982	0	0.983	0.006	0.049 (0.035, 0.061)	-0.008	Metric	132.781 (75)	< 0.001	19.698 (23)	0.66	0.975	0.001	0.976	0.012	0.051 (0.036, 0.065)	-0.012	116.848 (75)	0.001	23.6 (23)	0.426	0.987	-0.001	0.988	0.005	0.043 (0.027, 0.058)	-0.008
Scalar	205.362 (102)	< 0.001	17.641 (8)	0.024	0.963	-0.006	0.967	-0.004	0.058 (0.047, 0.070)	0.002	176.137 (102)	< 0.001	13.057 (8)	0.11	0.98	-0.002	0.983	0	0.050 (0.037, 0.062)	0.001	Scalar	160.990 (82)	< 0.001	17.842 (7)	0.013	0.966	-0.009	0.97	-0.006	0.057 (0.044, 0.070)	0.006	131.597 (82)	< 0.001	11.352 (7)	0.124	0.985	-0.002	0.987	-0.001	0.045 (0.030, 0.059)	0.002
Strict	204.873 (112)	< 0.001	5.876 (10)	0.826	0.967	0.004	0.973	0.006	0.053 (0.041, 0.064)	-0.005	188.833 (112)	< 0.001	13.383 (10)	0.203	0.98	0	0.984	0.001	0.048 (0.036, 0.060)	-0.002	Strict	162.475 (91)	< 0.001	5.622 (9)	0.777	0.969	0.003	0.976	0.006	0.051 (0.038, 0.064)	-0.006	144.219 (91)	< 0.001	12.059 (9)	0.21	0.984	-0.001	0.987	0	0.044 (0.030, 0.058)	-0.001
PHQ b (< 3 vs. ≥ 3）																					PHQ (no depressive symptom vs. depressive symptom)
Configural	138.629 (68)	< 0.001			0.973		0.964		0.059 (0.045, 0.073)		156.852 (68)	< 0.001			0.975		0.967		0.066 (0.053, 0.080)		Configural	101.368 (52)	< 0.001			0.978		0.969		0.057 (0.040, 0.073)		108.828 (52)	< 0.001			0.981		0.974		0.061 (0.045, 0.077)
Metric	177.726 (92)	< 0.001	32.042 (24)	0.126	0.967	-0.006	0.968	0.004	0.056 (0.044, 0.068)	-0.003	201.937 (93)	< 0.001	36.35 (25)	0.066	0.969	-0.006	0.97	0.003	0.063 (0.051, 0.075)	-0.003	Metric	140.574 (74)	< 0.001	30.446 (22)	0.108	0.97	-0.008	0.971	0.002	0.055 (0.041, 0.069)	-0.002	145.843 (74)	< 0.001	29.661 (22)	0.127	0.976	-0.005	0.976	0.002	0.057 (0.043, 0.071)	-0.004
Scalar	191.405 (100)	< 0.001	12.363 (8)	0.136	0.965	-0.002	0.968	0	0.056 (0.044, 0.067)	0	210.843 (101)	< 0.001	10.777 (8)	0.215	0.969	0	0.972	0.002	0.061 (0.049, 0.072)	-0.002	Scalar	152.511 (81)	< 0.001	10.341 (7)	0.17	0.968	-0.002	0.971	0	0.055 (0.041, 0.068)	0	155.226 (81)	< 0.001	9.521 (7)	0.217	0.975	-0.001	0.978	0.002	0.056 (0.042, 0.069)	-0.001
Strict	194.618 (110)	< 0.001	7.62 (10)	0.666	0.968	0.003	0.973	0.005	0.051 (0.039, 0.063)	-0.005	223.601 (111)	< 0.001	14.49 (10)	0.152	0.968	-0.001	0.974	0.002	0.058 (0.047, 0.070)	-0.003	Strict	156.096 (90)	< 0.001	7.151 (9)	0.621	0.97	0.002	0.976	0.005	0.050 (0.036, 0.063)	-0.005	166.809 (90)	< 0.001	12.053 (9)	0.21	0.974	-0.001	0.979	0.001	0.054 (0.041, 0.066)	-0.002
SRHQ c (≤ 4 vs. > 4）																					SRHQ (good self-rated health vs. poor self-rated health)
Configural	151.942 (68)	< 0.001			0.969		0.959		0.065 (0.051, 0.078)		138.023 (68)	0			0.982		0.976		0.059 (0.045, 0.073)		Configural	122.313 (52)	< 0.001			0.97		0.958		0.068 (0.052, 0.083)		92.377 (52)	< 0.001			0.988		0.984		0.051 (0.034, 0.068)
Metric	199.863 (92)	< 0.001	43.918 (24)	0.008	0.96	-0.009	0.961	0.002	0.063 (0.051, 0.075)	-0.002	179.232 (92)	0	38.245 (24)	0.033	0.977	-0.005	0.978	0.002	0.057 (0.044, 0.069)	-0.002	Metric	169.709 (75)	< 0.001	42.357 (23)	0.008	0.959	-0.011	0.961	0.003	0.065 (0.052, 0.078)	-0.003	140.478 (74)	< 0.001	43.219 (22)	0.004	0.981	-0.007	0.981	-0.003	0.055 (0.041, 0.069)	0.004
Scalar	222.584 (100)	< 0.001	20.472 (8)	0.009	0.955	-0.005	0.959	-0.002	0.064 (0.053, 0.076)	0.001	195.616 (100)	0	15.844 (8)	0.045	0.975	-0.002	0.978	0	0.057 (0.045, 0.069)	0	Scalar	185.013 (82)	< 0.001	14.724 (7)	0.04	0.955	-0.004	0.961	0	0.065 (0.053, 0.078)	0	147.331 (81)	< 0.001	8.323 (7)	0.305	0.981	0	0.983	0.002	0.053 (0.039, 0.066)	-0.002
Strict	237.807 (110)	< 0.001	16.907 (10)	0.076	0.953	-0.002	0.962	0.003	0.063 (0.052, 0.074)	-0.001	203.543 (110)	0	11.478 (10)	0.321	0.976	0.001	0.98	0.002	0.054 (0.042, 0.065)	-0.003	Strict	199.700 (91)	< 0.001	15.206 (9)	0.085	0.953	-0.002	0.963	0.002	0.063 (0.052, 0.075)	-0.002	158.986 (90)	< 0.001	12.501 (9)	0.187	0.98	-0.001	0.984	0.001	0.051 (0.038, 0.064)	-0.002
Threshold	N/A	> 0.050	N/A	> 0.050	≥ 0.950	≤ 0.010	≥ 0.950	≤ 0.010	≤ 0.080	≤ 0.015	N/A	> 0.050	N/A	> 0.050	≥ 0.950	≤ 0.010	≥ 0.950	≤ 0.010	≤ 0.080	≤ 0.015	Threshold	N/A	> 0.050	N/A	> 0.050	≥ 0.950	≤ 0.010	≥ 0.950	≤ 0.010	≤ 0.080	≤ 0.015	N/A	> 0.050	N/A	> 0.050	≥ 0.950	≤ 0.010	≥ 0.950	≤ 0.010	≤ 0.080	≤ 0.015
SQQ Sleep Quality Questionnaire, GAD Generalized Anxiety Disorder, PHQ Patient Health Questionnaire, SRHQ Self-Rated Health Questionnaire, χ² chi-square, df degrees of freedom, CFI comparative fit index, TLI Tucker-Lewis index, RMSEA root mean square error of approximation, CI confidence interval, Δ change in χ², df, CFI, TLI, and RMSEA, N/A not applicable a a score of 3 or greater implies possib…

## Sheet: Table S3
Table S3 Spearman correlation of the SQQ with the PHQ and SRHQ across two assessments (N = 595)
	SQQ01_T1	SQQ02_T1	SQQ03_T1	SQQ04_T1	SQQ05_T1	SQQ06_T1	SQQ07_T1	SQQ08_T1	SQQ09_T1	SQQ10_T1	SQQ01_T2	SQQ02_T2	SQQ03_T2	SQQ04_T2	SQQ05_T2	SQQ06_T2	SQQ07_T2	SQQ08_T2	SQQ09_T2	SQQ10_T2	SDS_T1	DSS (-)_T1	DSS_T1	SQQ-9_T1	SQQ_T1	SDS_T2	DSS (-)_T2	DSS_T2	SQQ-9_T2	SQQ_T2	GAD-2_T1	PHQ-2_T1	PHQ-4_T1	SRHQ_T1	GAD-2_T2	PHQ-2_T2	PHQ-4_T2
SQQ01_T1
SQQ02_T1	0.185938
SQQ03_T1	0.00348701	0.380953
SQQ04_T1	0.263647	0.0943981	0.0318393
SQQ05_T1	0.0954997	0.406494	0.382035	0.101678
SQQ06_T1	0.0802317	0.257827	0.273474	0.0679398	0.485456
SQQ07_T1	0.0799771	0.462513	0.434979	0.0723309	0.554627	0.499475
SQQ08_T1	0.149583	0.367919	0.283621	0.147296	0.355675	0.301971	0.40243
SQQ09_T1	0.431767	0.238165	0.100523	0.438572	0.127476	0.0888148	0.108079	0.247293
SQQ10_T1	0.111858	0.437694	0.412369	0.0994567	0.42258	0.400262	0.538148	0.294969	0.222065
SQQ01_T2	0.670326	0.124166	0.0456397	0.257866	0.141767	0.0353076	0.0990957	0.0978928	0.35287	0.0915189
SQQ02_T2	0.24345	0.658722	0.297319	0.10379	0.392258	0.276592	0.476132	0.342829	0.210813	0.412796	0.24386
SQQ03_T2	0.0122917	0.329993	0.47566	0.0359957	0.403189	0.27995	0.435228	0.242742	0.131825	0.390302	0.0602635	0.403008
SQQ04_T2	0.213749	0.127812	0.0738352	0.611851	0.0626017	0.075836	0.0594652	0.123789	0.353982	0.121382	0.271876	0.141026	0.134093
SQQ05_T2	0.0912727	0.3866	0.386248	0.0743882	0.598408	0.445175	0.548436	0.340628	0.119621	0.455968	0.146776	0.444937	0.474104	0.0915405
SQQ06_T2	0.0912587	0.287506	0.342696	0.0623387	0.434724	0.697363	0.449842	0.263774	0.101799	0.416643	0.0641252	0.28408	0.345184	0.120753	0.512658
SQQ07_T2	0.123992	0.467465	0.424447	0.0883814	0.47592	0.406749	0.657531	0.369648	0.207444	0.577373	0.162145	0.52657	0.52644	0.0903064	0.599648	0.504681
SQQ08_T2	0.0900383	0.349372	0.294884	0.0771946	0.38655	0.265861	0.405153	0.663683	0.208672	0.329913	0.0968874	0.414165	0.395481	0.10925	0.444699	0.301997	0.482333
SQQ09_T2	0.424669	0.176107	0.0667967	0.413898	0.103907	0.0342662	0.0668846	0.193947	0.672405	0.174147	0.438769	0.237182	0.141774	0.454972	0.16957	0.0734873	0.21974	0.239676
SQQ10_T2	0.130931	0.376862	0.342731	0.0563158	0.376177	0.31687	0.47197	0.280197	0.169774	0.668225	0.143774	0.439919	0.433715	0.126002	0.493991	0.38307	0.595238	0.372585	0.230662
SDS_T1	0.699234	0.225962	0.0637107	0.755066	0.142251	0.102945	0.114046	0.240313	0.836877	0.192748	0.535325	0.238579	0.0838734	0.522698	0.12473	0.110805	0.185342	0.168222	0.666119	0.155576
DSS (-)_T1	0.128032	0.536881	0.599724	0.124978	0.754665	0.7263	0.811605	0.617618	0.210991	0.73037	0.12061	0.516669	0.509081	0.121565	0.653519	0.625384	0.684755	0.548078	0.150425	0.580975	0.204878
DSS_T1	0.151072	0.68078	0.602467	0.128771	0.742474	0.685936	0.803935	0.615206	0.23431	0.728076	0.131368	0.589978	0.51283	0.13298	0.650386	0.604688	0.694863	0.550848	0.168404	0.585311	0.226383	0.983467
SQQ-9_T1	0.415082	0.534805	0.513326	0.43749	0.673608	0.633158	0.707082	0.606484	0.543493	0.676462	0.336048	0.524083	0.449016	0.331195	0.584014	0.555059	0.636278	0.518132	0.418435	0.539099	0.611232	0.899891	0.896104
SQQ_T1	0.403896	0.656152	0.526452	0.407565	0.674155	0.611489	0.714052	0.607322	0.527901	0.682274	0.322285	0.585649	0.45992	0.318601	0.590589	0.547039	0.651702	0.525105	0.405135	0.548738	0.586218	0.899522	0.92183	0.988556
SDS_T2	0.550284	0.186537	0.0814418	0.563535	0.130673	0.0631821	0.0956261	0.182995	0.606258	0.17024	0.709183	0.266843	0.148774	0.760254	0.176076	0.112471	0.204842	0.197501	0.836909	0.218721	0.748192	0.170417	0.188	0.471169	0.454093
DSS (-)_T2	0.126568	0.494461	0.502789	0.0901365	0.601653	0.555569	0.669452	0.487885	0.211539	0.645361	0.153714	0.562749	0.681243	0.150334	0.793362	0.705638	0.83703	0.671343	0.241881	0.747696	0.189053	0.815276	0.813979	0.743471	0.752253	0.238565
DSS_T2	0.160365	0.565953	0.498344	0.0997955	0.603888	0.539902	0.680154	0.494822	0.227421	0.646111	0.184032	0.69595	0.675254	0.1598	0.781335	0.671817	0.836174	0.668965	0.25924	0.740625	0.213637	0.815226	0.829281	0.754385	0.774764	0.262502	0.985239
SQQ-9_T2	0.337169	0.479254	0.441127	0.313381	0.542045	0.475992	0.581883	0.472427	0.429736	0.594259	0.426931	0.568723	0.614098	0.445997	0.716368	0.618319	0.763939	0.626894	0.552706	0.697661	0.472143	0.731663	0.73812	0.801997	0.801807	0.619637	0.910049	0.908336
SQQ_T2	0.342668	0.540821	0.444679	0.297436	0.551036	0.472222	0.600997	0.480427	0.419645	0.601152	0.422823	0.67931	0.617169	0.422157	0.715621	0.600491	0.772096	0.630504	0.533891	0.698068	0.462253	0.741598	0.759961	0.805624	0.816037	0.598704	0.908674	0.930042	0.989953
GAD-2_T1	0.263248	0.289785	0.231278	0.136706	0.237875	0.199256	0.269107	0.28243	0.219194	0.283751	0.212366	0.289794	0.189242	0.106446	0.294065	0.225339	0.267654	0.280089	0.203969	0.214816	0.264694	0.351088	0.367026	0.40183	0.410601	0.223916	0.332569	0.348915	0.364363	0.374896
PHQ-2_T1	0.18757	0.353101	0.272581	0.140928	0.290917	0.24669	0.347222	0.270898	0.183874	0.311445	0.153158	0.327419	0.225547	0.144107	0.318518	0.256304	0.336925	0.297685	0.182642	0.295683	0.221291	0.406549	0.428769	0.427337	0.444684	0.207943	0.391851	0.408205	0.405458	0.418029	0.660751
PHQ-4_T1	0.248243	0.351987	0.275966	0.15228	0.289508	0.244118	0.337241	0.303731	0.221568	0.32624	0.201251	0.338204	0.227155	0.137027	0.335819	0.263898	0.330899	0.316801	0.212374	0.279143	0.267158	0.41504	0.435902	0.45464	0.468869	0.237137	0.396769	0.414712	0.421894	0.434547	0.915206	0.907207
SRHQ_T1	0.189646	0.316992	0.222107	0.10079	0.27281	0.238467	0.289193	0.264569	0.2138	0.312634	0.209924	0.319146	0.225764	0.0945842	0.292115	0.271788	0.335025	0.303517	0.222676	0.334146	0.218518	0.376771	0.395164	0.402023	0.41563	0.226447	0.400252	0.41379	0.420147	0.429712	0.64189	0.532836	0.645824
GAD-2_T2	0.188768	0.326454	0.244214	0.15578	0.306968	0.224268	0.330124	0.264878	0.197554	0.319374	0.199726	0.299183	0.211808	0.137447	0.306183	0.266108	0.34932	0.323457	0.187566	0.339463	0.234924	0.396168	0.414036	0.425017	0.437855	0.225161	0.408641	0.416944	0.426378	0.43184	0.540098	0.670445	0.662654	0.641193
PHQ-2_T2	0.208857	0.354924	0.256926	0.140533	0.319309	0.25565	0.340998	0.292187	0.227333	0.348664	0.226276	0.341631	0.241758	0.127225	0.329918	0.296965	0.377402	0.34563	0.227085	0.37165	0.249929	0.426196	0.446218	0.455984	0.470593	0.24926	0.446252	0.458407	0.467061	0.475434	0.654289	0.661407	0.7218	0.91269	0.898802
PHQ-4_T2	0.219673	0.336226	0.251725	0.151457	0.207148	0.189903	0.262871	0.252472	0.277673	0.283705	0.202261	0.296678	0.200528	0.12161	0.199033	0.210765	0.264749	0.231494	0.259275	0.248451	0.282993	0.336007	0.3639	0.397789	0.415282	0.252575	0.30629	0.327513	0.355356	0.368044	0.462806	0.439545	0.495368	0.393033	0.437243	0.45736
SRHQ_T2	0.228068	0.275244	0.190351	0.128885	0.128086	0.107372	0.217464	0.212221	0.262063	0.217735	0.204256	0.263246	0.184117	0.129293	0.118421	0.13444	0.239148	0.191484	0.239451	0.242929	0.268585	0.247783	0.274212	0.320031	0.334951	0.247497	0.249882	0.271588	0.307598	0.319688	0.353741	0.398501	0.412206	0.390582	0.422038	0.447862	0.708534
Spearman correlations, T1 Time 1, T2 Time 2, SQQ Sleep Quality Questionnaire, PHQ Patient Health Questionnaire, SRHQ Self-Rated Health Questionnaire, SQQ01–SQQ10 item 1–10 of the SQQ, SDS Sleep Difficulty Subscale, DSS Daytime Sleepiness Subscale, DSS (-) item 2 excluded from the DSS, SQQ-9 item 2 excluded from the SQQ, GAD Generalized Anxiety Disorder
